# Supplementary material for: Diversity and Antibiotic Resistance of Triticale Seed-Borne Bacteria on the Tibetan Plateau
Source: Microorganisms. 2024 Mar 25;12(4):650. doi: 10.3390/microorganisms12040650 (PMC11052201; doi:10.3390/microorganisms12040650)
Supplement: Supplementary file 1 [file microorganisms-12-00650-s001.zip]

Archive with 1 entries (1 files):
- microorganisms-2899260-supplementary.pdf
